# Supplementary material for: Multiscale Analysis and Validation of Effective Drug Combinations Targeting Driver KRAS Mutations in Non-Small Cell Lung Cancer
Source: Int J Mol Sci. 2023 Jan 5;24(2):997. doi: 10.3390/ijms24020997 (PMC9867122; doi:10.3390/ijms24020997)
Supplement: Supplementary file 1 [file ijms-24-00997-s001.zip]

Archive with 39 entries (37 files):
- Definitions/
- Definitions/chicago2.bst
- Definitions/ijms-logo-eps-converted-to.pdf
- Definitions/ijms-logo.eps
- Definitions/ijms-logo.png
- Definitions/journalnames.tex
- Definitions/logo-ccby-eps-converted-to.pdf
- Definitions/logo-ccby.eps
- Definitions/logo-mdpi-eps-converted-to.pdf
- Definitions/logo-mdpi.eps
- Definitions/logo-orcid.pdf
- Definitions/logo-updates-eps-converted-to.pdf
- Definitions/logo-updates.eps
- Definitions/mdpi.bst
- Definitions/mdpi.cls
- figs/
- figs/ARS Heatmap 2 (1).png
- figs/ARS inhibition.png
- figs/ARS+OSM.png
- figs/ARS_OSM heatmap.png
- figs/BAY heatmap 2.png
- figs/BAY heatmap.png
- figs/BAY+OSM.png
- figs/BAY-293.png
- figs/BAY-OSM.png
- figs/cosine distances.png
- figs/Drug Development Process (Layout).png
- figs/GE data updated.png
- figs/heat map ARS.png
- figs/OSM.png
- figs/PC-3 ARS+OSM.png
- figs/PC-3 BAY+OSM.png
- figs/Ras Pathway.png
- SI.aux
- SI.log
- SI.out
- SI.pdf
- SI.synctex.gz
- SI.tex
