# Supplementary material for: Multiscale Analysis and Validation of Effective Drug Combinations Targeting Driver KRAS Mutations in Non-Small Cell Lung Cancer
Source: Int J Mol Sci. 2023 Jan 5;24(2):997. doi: 10.3390/ijms24020997 (PMC9867122; doi:10.3390/ijms24020997)
Supplement: Supplementary file 1 [file ijms-24-00997-s001.zip › SI.aux]

\relax 
\providecommand\hyper@newdestlabel[2]{}
\bibstyle{Definitions/mdpi}
\providecommand\HyperFirstAtBeginDocument{\AtBeginDocument}
\HyperFirstAtBeginDocument{\ifx\hyper@anchor\@undefined
\global\let\oldcontentsline\contentsline
\gdef\contentsline#1#2#3#4{\oldcontentsline{#1}{#2}{#3}}
\global\let\oldnewlabel\newlabel
\gdef\newlabel#1#2{\newlabelxx{#1}#2}
\gdef\newlabelxx#1#2#3#4#5#6{\oldnewlabel{#1}{{#2}{#3}}}
\AtEndDocument{\ifx\hyper@anchor\@undefined
\let\contentsline\oldcontentsline
\let\newlabel\oldnewlabel
\fi}
\fi}
\global\let\hyper@last\relax 
\gdef\HyperFirstAtBeginDocument#1{#1}
\providecommand\HyField@AuxAddToFields[1]{}
\providecommand\HyField@AuxAddToCoFields[2]{}
\providecommand*\new@tpo@label[2]{}
\newmarginnote{note.1.1}{{1}{10945661sp}}
\@writefile{lof}{\contentsline {figure}{\numberline {S1}{\ignorespaces \textbf  {GI50 for BAY-293.} The concentration (horizontal axis) of osimertinb is plotted against the H1792 cellular inhibition percentage (vertical axis). The GI50, or concentration required for 50\% cellular inhibition, for BAY-293 was unable to be calculated with Graphpad prism 9.0, as there was not a strong enough effect. This indicates that BAY-293 is not effective at decreasing cellular proliferation in H1792 as a single agent.\relax }}{1}{figure.caption.1}\protected@file@percent }
\providecommand*\caption@xref[2]{\@setref\relax\@undefined{#1}}
\newlabel{fig4}{{S1}{1}{\textbf {GI50 for BAY-293.} The concentration (horizontal axis) of osimertinb is plotted against the H1792 cellular inhibition percentage (vertical axis). The GI50, or concentration required for 50\% cellular inhibition, for BAY-293 was unable to be calculated with Graphpad prism 9.0, as there was not a strong enough effect. This indicates that BAY-293 is not effective at decreasing cellular proliferation in H1792 as a single agent.\relax }{figure.caption.1}{}}
\@writefile{lof}{\contentsline {figure}{\numberline {S2}{\ignorespaces \textbf  {GI50 for ARS-1620.} The concentration (horizontal axis) of osimertinb is plotted against the H1792 cellular inhibition percentage (vertical axis). The GI50, or concentration required for 50\% cellular inhibition, for ARS-1620 was unable to be calculated with Graphpad prism 9.0, as there was not a strong enough effect. This indicates that ARS-1620 is not effective at decreasing cellular proliferation in H1792 as a single agent.\relax }}{1}{figure.caption.2}\protected@file@percent }
\newlabel{fig5}{{S2}{1}{\textbf {GI50 for ARS-1620.} The concentration (horizontal axis) of osimertinb is plotted against the H1792 cellular inhibition percentage (vertical axis). The GI50, or concentration required for 50\% cellular inhibition, for ARS-1620 was unable to be calculated with Graphpad prism 9.0, as there was not a strong enough effect. This indicates that ARS-1620 is not effective at decreasing cellular proliferation in H1792 as a single agent.\relax }{figure.caption.2}{}}
\@writefile{lof}{\contentsline {figure}{\numberline {S3}{\ignorespaces \textbf  {Cellular proliferation for PC-3 with ARS-1620 + osimertinib.} The concentration (horizontal axis) of osimertinb and ARS-1620 is plotted against the PC-3 cellular inhibition percentage (vertical axis). The third strongest treatment condition was slightly significant (\textit  {p} < 0.01). This indicates that the osimertinib and ARS-1620 combination does not inhibit cellular proliferation in PC-3 relative to the untreated control.\relax }}{2}{figure.caption.3}\protected@file@percent }
\newlabel{fig5}{{S3}{2}{\textbf {Cellular proliferation for PC-3 with ARS-1620 + osimertinib.} The concentration (horizontal axis) of osimertinb and ARS-1620 is plotted against the PC-3 cellular inhibition percentage (vertical axis). The third strongest treatment condition was slightly significant (\textit {p} < 0.01). This indicates that the osimertinib and ARS-1620 combination does not inhibit cellular proliferation in PC-3 relative to the untreated control.\relax }{figure.caption.3}{}}
\@writefile{lof}{\contentsline {figure}{\numberline {S4}{\ignorespaces \textbf  {Cellular proliferation for PC-3 with BAY-293 + osimertinib.} The concentration (horizontal axis) of osimertinb and BAY-293 is plotted against the PC-3 cellular inhibition percentage (vertical axis). The three strongest treatment conditions were all significantly higher (\textit  {p} < 0.001) compared to the untreated control. This indicates that while the osimertinib and BAY-293 combination shows some effect at inhibiting PC-3 cellular proliferation, it is far less than the effect observed with H1792.\relax }}{2}{figure.caption.4}\protected@file@percent }
\newlabel{fig5}{{S4}{2}{\textbf {Cellular proliferation for PC-3 with BAY-293 + osimertinib.} The concentration (horizontal axis) of osimertinb and BAY-293 is plotted against the PC-3 cellular inhibition percentage (vertical axis). The three strongest treatment conditions were all significantly higher (\textit {p} < 0.001) compared to the untreated control. This indicates that while the osimertinib and BAY-293 combination shows some effect at inhibiting PC-3 cellular proliferation, it is far less than the effect observed with H1792.\relax }{figure.caption.4}{}}
\newlabel{LastPage}{{}{2}{}{page.2}{}}
\xdef\lastpage@lastpage{2}
\xdef\lastpage@lastpageHy{2}
\expandafter\ifx\csname c@page@totc\endcsname\relax\newcounter{page@totc}\fi\setcounter{page@totc}{3}
