# Supplementary material for: Multiscale Analysis and Validation of Effective Drug Combinations Targeting Driver KRAS Mutations in Non-Small Cell Lung Cancer
Source: Int J Mol Sci. 2023 Jan 5;24(2):997. doi: 10.3390/ijms24020997 (PMC9867122; doi:10.3390/ijms24020997)
Supplement: Supplementary file 1 [file ijms-24-00997-s001.zip › SI.tex]

%  LaTeX support: latex@mdpi.com 
%  For support, please attach all files needed for compiling as well as the log file, and specify your operating system, LaTeX version, and LaTeX editor.

%=================================================================
\documentclass[ijms,article,accept,pdftex,moreauthors]{Definitions/mdpi} 
\usepackage[utf8]{inputenc}
%\usepackage{epsf}
%\usepackage{graphicx}
%\usepackage{multirow}
%\usepackage{url}
%\usepackage{lineno}
\usepackage{mathtools}
%\usepackage{color}
%\usepackage{soul}
%\usepackage{subcaption}
%\usepackage{authblk}
%\usepackage{cite}
\usepackage{amsmath}
\usepackage{sansmath}
%\usepackage{wrapfig}
\usepackage{helvet}

\newcommand{\beginsupplement}{%
        \setcounter{table}{0}
        \renewcommand{\thetable}{S\arabic{table}}%
        \setcounter{figure}{0}
        \renewcommand{\thefigure}{S\arabic{figure}}%
     }
     
\beginsupplement


%=================================================================
% MDPI internal commands
\firstpage{1} 
\makeatletter 
\setcounter{page}{\@firstpage} 
\makeatother
\pubvolume{1}
\issuenum{1}
\articlenumber{0}
\pubyear{2022}
\copyrightyear{2022}
\externaleditor{Academic Editors: Adam Jarmuła and  Piotr Maj}
% For journal Automation, please change Academic Editor to "Communicated by"
\datereceived{15 September 2022} 
\dateaccepted{6 November 2022} 
\datepublished{30 November 2022}
%\datecorrected{} % Corrected papers include a "Corrected: XXX" date in the original paper.
%\dateretracted{} % Corrected papers include a "Retracted: XXX" date in the original paper.
\hreflink{https://doi.org/} % If needed use \linebreak
%\doinum{}


%------------------------------------------------------------------
% The following line should be uncommented if the LaTeX file is uploaded to arXiv.org
%\pdfoutput=1

%=================================================================


%=================================================================
% Full title of the paper (Capitalized)
\Title{Supplementary Material:
Multiscale Analysis and Validation of Effective Drug Combinations Targeting Driver Kras Mutations in Non-Small Cell Lung Cancer
}

% MDPI internal command: Title for citation in the left column
%\TitleCitation{Multiscale Prediction of Drug Combinations Targeting Driver KRAS Mutations}
\TitleCitation{Supplementary Material:
Multiscale Analysis and Validation of Effective Drug Combinations Targeting Driver Kras Mutations in Non-Small Cell Lung Cancer}
%\AuthorCitation{Bruggemann et al.}


% Author Orchid ID: enter ID or remove command
\newcommand{\orcidauthorA}{0000-0000-0000-000X} % Add \orcidA{} behind the author's name
%\newcommand{\orcidauthorB}{0000-0000-0000-000X} % Add \orcidB{} behind the author's name

% Authors, for the paper (add full first names)
%\Author{Liana Bruggemann $^{1,\dagger,\ddagger}$\orcidA{}, Zackary Falls $^{1,\ddagger}$, William Mangione, Stanley A Schwartz, Ravikumar Aalinkeel, Supriya D. Mahajan, Sebastiano Battaglia, Ram Samudrala $^{2,}$*}
% Authors, for the paper (add full first names)
\Author{Liana Bruggemann $^{1}$, Zackary Falls $^{1}$, William Mangione $^{1}$, Stanley A Schwartz $^{2}$, Sebastiano Battaglia $^{3}$, Ravikumar Aalinkeel $^{2}$, Supriya D. Mahajan $^{2,}$*, Ram Samudrala $^{1,}$*}

%\longauthorlist{yes}

% MDPI internal command: Authors, for metadata in PDF
\AuthorNames{Firstname Lastname, Firstname Lastname, Firstname Lastname, Firstname Lastname, Firstname Lastname,Firstname Lastname,Firstname Lastname, Firstname Lastname}

% MDPI internal command: Authors, for citation in the left column
\AuthorCitation{{Bruggemann}, L.; 
Falls, Z.; Mangione, W.; Schwartz, S.A.; Battaglia, S.; Aalinkeel, R.; Mahaja, S.D.; Samudrala, R.}


\address{%
$^{1}$ \quad Department of Biomedical Informatics, University at Buffalo\\
$^{2}$ \quad Department of Medicine, University at Buffalo\\
$^{3}$ \quad Roswell Park Cancer Institute, Buffalo NY}

% Contact information of the corresponding author
\corres{Correspondence: smahajan@buffalo.edu (S.D.M.); ram@compbio.org (R.S.)}

%\begin{document}


     
\begin{document}


%%%%%%%%%%%%%%%%%%%%%%%%%%%%%%%%%%%%%%%%%%


%%%%%%%%%%%%%%%%%%%%%%%%%%%%%%%%%%%%%%%%%%


\begin{figure}[H]
%\begin{adjustwidth}{-\extralength}{0cm}
%\centering
\includegraphics[width=9cm]{figs/BAY-293.png}
%\end{adjustwidth}
\caption{\textbf{GI50 for BAY-293.} The concentration (horizontal axis) of osimertinb is plotted against the H1792 cellular inhibition percentage (vertical axis). The GI50, or concentration required for 50\% cellular inhibition, for BAY-293 was unable to be calculated with Graphpad prism 9.0, as there was not a strong enough effect. This indicates that BAY-293 is not effective at decreasing cellular proliferation in H1792 as a single agent.}
\label{fig4}
\end{figure}  

\begin{figure}[H]
%\begin{adjustwidth}{-\extralength}{0cm}
%\centering
\includegraphics[width=9cm]{figs/ARS inhibition.png}
%\end{adjustwidth}
\caption{\textbf{GI50 for ARS-1620.} The concentration (horizontal axis) of osimertinb is plotted against the H1792 cellular inhibition percentage (vertical axis). The GI50, or concentration required for 50\% cellular inhibition, for ARS-1620 was unable to be calculated with Graphpad prism 9.0, as there was not a strong enough effect. This indicates that ARS-1620 is not effective at decreasing cellular proliferation in H1792 as a single agent.}
 \label{fig5}
\end{figure}  

\begin{figure}[H]
%\begin{adjustwidth}{-\extralength}{0cm}
%\centering
\includegraphics[width=9cm]{figs/PC-3 ARS+OSM.png}
%\end{adjustwidth}
\caption{\textbf{Cellular proliferation for PC-3 with  ARS-1620 + osimertinib.} The concentration (horizontal axis) of osimertinb and ARS-1620 is plotted against the PC-3 cellular inhibition percentage (vertical axis). The third strongest treatment condition was slightly significant (\textit{p} < 0.01). This indicates that the osimertinib and ARS-1620 combination does not inhibit cellular proliferation in PC-3 relative to the untreated control.}
 \label{fig5}
\end{figure}  

\begin{figure}[H]
%\begin{adjustwidth}{-\extralength}{0cm}
%\centering
\includegraphics[width=9cm]{figs/PC-3 BAY+OSM.png}
%\end{adjustwidth}
\caption{\textbf{Cellular proliferation for PC-3 with  BAY-293 + osimertinib.} The concentration (horizontal axis) of osimertinb and BAY-293 is plotted against the PC-3 cellular inhibition percentage (vertical axis). The three strongest  treatment conditions were all significantly higher (\textit{p} < 0.001) compared to the untreated control. This indicates that while the osimertinib and BAY-293  combination shows some effect at inhibiting PC-3 cellular proliferation, it is far less than the effect observed with H1792.}
 \label{fig5}
\end{figure}  

\end{document}
